# Supplementary material for: Neural Correlates of Personality Traits in Adolescents Exhibiting Excessive Smartphone Use: A Resting-State FMRI Study
Source: Life (Basel). 2025 Dec 12;15(12):1899. doi: 10.3390/life15121899 (PMC12734216; doi:10.3390/life15121899)
Supplement: Supplementary file 1 [file life-15-01899-s001.zip]

Archive with 2 entries (2 files):
- FC_datatable.xlsx
- Supplementary Table S1.pdf
