# Supplementary material for: Neural Correlates of Personality Traits in Adolescents Exhibiting Excessive Smartphone Use: A Resting-State FMRI Study
Source: Life (Basel). 2025 Dec 12;15(12):1899. doi: 10.3390/life15121899 (PMC12734216; doi:10.3390/life15121899)
Supplement: Supplementary file 1 [file life-15-01899-s001.zip › FC_datatable.xlsx]

## Sheet: FC
Subject	Group	Left MCC~LeftI nsula	Left MCC~Right Precentral Gyrus	Left MCC~Left Postcentral Gyrus	Left MCC~Right Postcentral Gyrus	Left Insula~Right Precuneuous	Left Insula~Left Precuneuous
1	ESU	0.186982	-0.013128	0.079984	-0.151757	0.042986	0.115287
2	ESU	0.267073	-0.018116	-0.134389	-0.124325	0.195161	0.174266
3	ESU	0.165877	-0.062512	0.101401	0.031517	0.333506	0.06544
4	ESU	0.259479	-0.093714	-0.076679	-0.055195	0.224704	0.181826
5	ESU	0.33427	0.017368	-0.092048	-0.265671	0.091495	0.060923
6	ESU	-0.006539	-0.109298	-0.045105	-0.002701	0.136554	0.087784
7	ESU	0.115225	0.090519	0.222221	0.127451	-0.146583	-0.170352
8	ESU	-0.070939	-0.128425	-0.053368	-0.058426	-0.038	-0.002136
9	ESU	0.181895	-0.142346	0.241865	-0.02167	-0.033469	-0.033513
10	ESU	-0.085341	0.004293	0.292129	-0.001966	-0.213531	-0.153092
11	ESU	0.030407	0.03659	0.072923	-0.084767	0.208376	0.296417
12	ESU	0.340838	-0.401922	-0.108472	-0.210191	0.124911	0.139376
13	ESU	0.188329	-0.308673	0.123641	-0.036242	0.292829	0.16065
14	ESU	0.120489	-0.138278	0.191999	-0.186038	0.194948	0.144373
15	ESU	0.026574	-0.228123	-0.474467	-0.519759	0.041594	-0.037367
16	ESU	0.065394	0.062727	0.052077	-0.20429	0.07578	0.140545
17	ESU	0.22304	-0.04571	0.20556	0.155193	0.107173	0.243569
18	ESU	0.146731	0.017636	-0.020692	-0.189597	0.148188	0.197418
19	ESU	0.181409	0.088618	0.226285	0.156189	0.102707	0.279026
20	ESU	-0.060841	0.065788	-0.08049	-0.157006	0.040289	-0.062229
21	ESU	0.071266	-0.036411	0.187557	0.034345	-0.037132	0.137271
22	ESU	0.310107	-0.058857	0.029743	-0.122024	0.110213	0.134049
23	ESU	-0.067806	-0.013301	0.216176	0.073024	-0.260215	-0.188482
24	ESU	0.199472	-0.108297	0.113809	-0.090766	-0.105142	-0.084336
25	ESU	0.203084	-0.210441	0.065621	-0.037624	0.144173	0.213464
26	ESU	0.179024	-0.105329	0.021584	0.051588	0.175677	0.204732
27	ESU	0.016325	-0.178232	0.02315	-0.111966	-0.007674	-0.085588
28	ESU	0.251617	-0.150128	0.073363	-0.275563	-0.043096	-0.053731
29	ESU	0.136173	0.049633	0.313208	-0.013361	0.024881	0.077634
30	ESU	-0.034713	-0.023007	0.280003	0.137183	-0.182558	-0.078751
31	ESU	0.060267	-0.051271	-0.184007	-0.146778	-0.023477	-0.120387
32	HC	-0.062825	0.115149	0.215494	0.169839	-0.495571	-0.348556
33	HC	0.048759	0.134621	0.179442	0.326853	-0.15476	-0.219272
34	HC	-0.221386	-0.056242	0.377269	0.200071	-0.097321	-0.032982
35	HC	0.009315	0.149325	0.457768	0.13944	0.003082	-0.083856
36	HC	-0.024641	0.089257	0.198373	-0.086587	-0.06409	-0.091953
37	HC	0.012586	0.076754	0.26839	0.010055	-0.052047	-0.171026
38	HC	0.043129	0.173103	0.352895	0.070929	0.220446	0.186097
39	HC	0.179557	0.222106	0.378316	0.26245	-0.268042	-0.289714
40	HC	-0.141758	-0.018015	0.217649	0.160228	0.100927	0.007954
41	HC	0.005788	0.233515	0.336855	0.327975	-0.026561	-0.009601
42	HC	-0.186139	0.041055	-0.025943	-0.083567	-0.247914	-0.255725
43	HC	-0.002493	-0.020782	0.310192	0.113209	0.139723	0.135488
44	HC	0.030836	0.207852	0.140054	0.2554	-0.213389	-0.094763
45	HC	-0.090234	0.064915	0.256825	0.218683	-0.13882	-0.153363
46	HC	-0.062764	0.147281	0.444695	0.497919	-0.145988	-0.12607
47	HC	-0.035873	-0.14093	0.123219	-0.208174	-0.193827	-0.221392
48	HC	0.132217	0.034202	0.096847	-0.064183	0.099735	0.057176
49	HC	-0.102364	0.076468	0.418809	-0.013137	-0.142127	-0.062106
50	HC	-0.094263	-0.005744	0.030662	0.007101	-0.307636	-0.200904
51	HC	-0.01017	-0.126726	0.297148	0.118716	0.000285	0.059926
52	HC	0.02859	0.001767	0.195944	-0.01546	0.01425	-0.238317
53	HC	-0.039216	0.129935	0.275094	0.070401	-0.122715	-0.080334
54	HC	0.044749	0.034329	0.141303	-0.079207	-0.2016	-0.03365
55	HC	0.023803	0.072519	0.100759	-0.015366	0.081283	-0.010369
56	HC	0.021392	0.145644	0.172278	0.002724	0.129141	0.289008
57	HC	-0.095821	0.073625	0.449513	0.426179	-0.254586	-0.027849
58	HC	0.166265	0.257935	0.214506	0.350047	-0.419855	-0.31595
59	HC	-0.014452	0.17251	0.174261	-0.120221	-0.197992	-0.355581
60	HC	-0.299382	0.3062	0.354197	0.227211	-0.280444	-0.113226
61	HC	0.109083	0.17856	0.355211	0.074748	-0.027779	0.092089
62	HC	0.025315	0.092631	0.309719	0.256552	-0.053969	-0.078213
